# Supplementary material for: A Comparison of Multivariate Genome-Wide Association Methods
Source: PLoS One. 2014 Apr 24;9(4):e95923. doi: 10.1371/journal.pone.0095923 (PMC3999149; doi:10.1371/journal.pone.0095923)
Supplement: Table S1 — Empirical significance thresholds of the methods for every simulation scenario. (XLSX) [file pone.0095923.s001.xlsx]

## Sheet: Blad1
Table S1. Empirical significance thresholds of the methods for every simulation scenario.
Number of traits associated with QTL	rG	rE	MAF	MV-PLINK	MV-SNPTEST*	MultiPhen	MV-BIMBAM*	PCHAT	TATES	UV-PCA	UV-MA	UV
1 (explained variance fixed at 0.1%)	NA	3x0	0.01	0.049235	0.26175	0.0485855	0.17039	0.0566	0.0523885	0.047553	0.0496	0.0177068
			0.05	0.052705	0.40312	0.0511983	0.29409	0.0561	0.0497558	0.0513116	0.052145	0.0167775
			0.1	0.048855	0.34605	0.0484633	0.308055	0.0548	0.0472644	0.0502076	0.049665	0.0160935
			0.25	0.05021	0.102685	0.0492215	0.23696	0.061	0.0500522	0.0480954	0.04793	0.0168053
			0.4	0.048085	0.0282415	0.0471403	0.222385	0.0524	0.0489503	0.0505983	0.04848	0.0166175
		3x0.3	0.01	0.050465	0.25877	0.0495995	0.167525	0.06085	0.0490568	0.0506462	0.01319	0.0174443
			0.05	0.050375	0.41354	0.0489641	0.29909	0.05815	0.0481701	0.049954	0.01299	0.0169961
			0.1	0.048245	0.35721	0.0441959	0.31188	0.0567	0.044724	0.0463736	0.01162	0.0157653
			0.25	0.052595	0.0870865	0.0516773	0.23624	0.0601	0.0482868	0.0510586	0.013825	0.0168934
			0.4	0.052935	-0.0183825	0.0503411	0.197275	0.0547	0.0501875	0.0501426	0.013315	0.0179636
		3x0.7	0.01	0.05174	0.250705	0.051291	0.169745	0.06155	0.0491124	0.0523203	0.0027485	0.02267
			0.05	0.051485	0.401625	0.0496271	0.29459	0.0597	0.046732	0.0481903	0.002262	0.0214474
			0.1	0.05114	0.31764	0.0480735	0.29454	0.05835	0.0500978	0.0540184	0.0028075	0.0228082
			0.25	0.051865	0.079444	0.0498384	0.23976	0.05835	0.0458919	0.0480461	0.0021795	0.0208697
			0.4	0.04782	0.00742015	0.0465224	0.226865	0.05745	0.0483887	0.0530627	0.0026795	0.0223305
2 (explained variance fixed at 0.1%)	rG = +	3x0	0.01	0.050675	0.25918	0.0504506	0.167945	0.05975	0.0508954	0.0504427	0.050525	0.0173433
			0.05	0.051385	0.41039	0.0523639	0.28484	0.05945	0.0530418	0.0469957	0.04721	0.0177613
			0.1	0.05107	0.330755	0.0482246	0.291595	0.0629	0.0479109	0.0517827	0.0466	0.0161291
			0.25	0.05015	0.10493	0.0492494	0.229315	0.0597	0.0519179	0.0509421	0.04993	0.0176892
			0.4	0.05301	-0.019762	0.0532823	0.195945	0.0603	0.0523434	0.0534247	0.052615	0.0176595
		3x0.3	0.01	0.050775	0.25926	0.0497007	0.16923	0.05315	0.0484687	0.0492479	0.012905	0.0171603
			0.05	0.0465	0.44188	0.045934	0.307285	0.0544	0.0484838	0.0475258	0.012215	0.0172793
			0.1	0.052525	0.322065	0.0532961	0.28144	0.06175	0.0517315	0.0517634	0.013825	0.018416
			0.25	0.048505	0.121125	0.0481975	0.245715	0.05855	0.0474481	0.049562	0.01302	0.0169124
			0.4	0.04937	0.011606	0.0498149	0.21463	0.0537	0.0456679	0.0478964	0.01255	0.0160765
		3x0.7	0.01	0.052755	0.251325	0.0524313	0.16695	0.0609	0.0494502	0.052874	0.0026475	0.0229849
			0.05	0.051775	0.402665	0.0496205	0.29263	0.0546	0.0456218	0.0486047	0.002247	0.0207796
			0.1	0.051945	0.3185	0.0503441	0.290395	0.05885	0.0484877	0.0508841	0.0025015	0.0221068
			0.25	0.0498	0.0989815	0.0493752	0.26398	0.0604	0.0479232	0.047393	0.002165	0.0221309
			0.4	0.04741	0.013788	0.0462581	0.2463	0.05725	0.0461275	0.0517116	0.0026	0.0211896
	rG = -	3x0	0.01	0.049005	0.26258	0.0487212	0.170905	0.0581	0.050789	0.0466236	0.049095	0.0172317
			0.05	0.05086	0.413535	0.0474398	0.29921	0.0566	0.0488918	0.0544471	0.053285	0.0167743
			0.1	0.05293	0.32283	0.0517091	0.278085	0.0589	0.0525556	0.0492991	0.051	0.017854
			0.25	0.053575	0.080519	0.0521827	0.22766	0.06015	0.0512751	0.0529287	0.05218	0.0173694
			0.4	0.05121	-0.00305055	0.0503579	0.20099	0.05745	0.04952	0.0511037	0.0477	0.0168494
		3x0.3	0.01	0.04977	0.2532	0.048389	0.16692	0.05755	0.0460965	0.0506679	0.012925	0.0162109
			0.05	0.049425	0.423895	0.0504119	0.29822	0.05805	0.0510614	0.0509926	0.013945	0.018174
			0.1	0.049615	0.339225	0.0489954	0.294535	0.0575	0.0494758	0.0491494	0.01309	0.0173101
			0.25	0.04626	0.139065	0.0462913	0.267515	0.05855	0.0477819	0.047283	0.012245	0.0169599
			0.4	0.05011	0.0024485	0.0488956	0.221805	0.06195	0.0487442	0.0499968	0.013165	0.0171701
		3x0.7	0.01	0.052655	0.2487	0.0518514	0.165175	0.05985	0.0486916	0.0492171	0.0022875	0.0220962
			0.05	0.053115	0.390545	0.0516051	0.28531	0.06055	0.0494269	0.0507971	0.002471	0.0229374
			0.1	0.047665	0.344395	0.0467418	0.310935	0.0632	0.0499643	0.0536375	0.002838	0.0229758
			0.25	0.05023	0.0980515	0.0502003	0.248865	0.0563	0.0437121	0.0482274	0.002254	0.0199601
			0.4	0.054245	-0.0452495	0.0520243	0.19658	0.06195	0.0503646	0.0515725	0.0025965	0.0233718
3 (explained variance fixed at 0.1%)	rG = +	3x0	0.01	0.04764	0.26933	0.0457175	0.176585	0.05655	0.0492624	0.0478389	0.04637	0.0167087
			0.05	0.054555	0.39131	0.053689	0.270475	0.06085	0.0585269	0.0490908	0.05211	0.0199434
			0.1	0.05192	0.3268	0.0508955	0.278055	0.05715	0.0526392	0.0479027	0.05049	0.0176749
			0.25	0.05116	0.096568	0.050206	0.23604	0.0622	0.0487498	0.0505126	0.051185	0.0166644
			0.4	0.050255	0.00218807	0.0492016	0.198125	0.05875	0.0521627	0.0495679	0.05147	0.0177262
		3x0.3	0.01	0.05025	0.263115	0.0495704	0.170075	0.0552	0.0485713	0.05207	0.01413	0.0170496
			0.05	0.04889	0.425955	0.0469211	0.298465	0.05945	0.0469302	0.0490582	0.01252	0.0167712
			0.1	0.051945	0.323305	0.0509528	0.29241	0.05755	0.0468042	0.049186	0.0157	0.0167955
			0.25	0.05287	0.082198	0.0516585	0.2155	0.05825	0.049524	0.0467469	0.01178	0.0178712
			0.4	0.05191	-0.0160515	0.0507256	0.19057	0.057	0.0498256	0.0491161	0.013035	0.0178153
		3x0.7	0.01	0.05042	0.249135	0.0491926	0.16997	0.0595	0.0486845	0.0517447	0.0025925	0.0218367
			0.05	0.05274	0.39195	0.0504993	0.29186	0.05915	0.0487204	0.0503789	0.0023905	0.0222073
			0.1	0.04811	0.33858	0.0473466	0.30912	0.05435	0.0438192	0.0488117	0.002217	0.0203585
			0.25	0.050515	0.0823935	0.0460387	0.25011	0.06025	0.0491631	0.053816	0.002748	0.0223498
			0.4	0.04904	0.00029735	0.0493739	0.213285	0.059	0.0454095	0.05015	0.002395	0.0205762
	rG = -	3x0	0.01	0.05193	0.2591	0.0506197	0.170145	0.06065	0.0505823	0.0510948	0.05292	0.0171026
			0.05	0.04717	0.43863	0.0471836	0.30462	0.0586	0.0473603	0.0503875	0.04778	0.0160149
			0.1	0.051555	0.32983	0.0510977	0.284575	0.05815	0.0519486	0.049467	0.049745	0.0175162
			0.25	0.051305	0.100655	0.0475526	0.225295	0.0544	0.051638	0.0498289	0.05285	0.0174241
			0.4	0.05427	-0.0327585	0.0516017	0.18499	0.0629	0.0532263	0.0512503	0.04991	0.0180867
		3x0.3	0.01	0.052475	0.24838	0.0520835	0.16618	0.05725	0.0535089	0.0503159	0.013535	0.0191697
			0.05	0.05121	0.4085	0.0489074	0.294805	0.0584	0.050873	0.0487007	0.01263	0.0178648
			0.1	0.051835	0.32662	0.0539169	0.28764	0.0582	0.0515863	0.0541539	0.015065	0.0180935
			0.25	0.05068	0.0998245	0.0497637	0.253095	0.05945	0.0499394	0.0502418	0.01345	0.0178499
			0.4	0.05686	-0.0528355	0.0546066	0.192975	0.05985	0.0512284	0.052715	0.014345	0.0179306
		3x0.7	0.01	0.05049	0.252515	0.0485514	0.16882	0.05595	0.0476887	0.0512046	0.002566	0.0215448
			0.05	0.05158	0.40227	0.0517789	0.28991	0.0584	0.0454749	0.0473458	0.0021075	0.0212545
			0.1	0.049415	0.33603	0.0506086	0.30164	0.0575	0.0444597	0.0479018	0.002208	0.0208852
			0.25	0.049725	0.097895	0.0505042	0.23786	0.06055	0.0494714	0.0499658	0.0023975	0.0228577
			0.4	0.052825	-0.031879	0.0522168	0.190265	0.06105	0.0492499	0.0498901	0.002376	0.0225209
3 (explained variance fixed at 0.1% for trait 1, 0.2% for trait 2 and 0.05% for trait 3)	rG = +	3x0	0.01	0.04795	0.26571	0.0478463	0.17389	0.05715	0.0484171	0.0500226	0.04896	0.0163883
			0.05	0.051085	0.41399	0.0500658	0.289365	0.05785	0.0508068	0.0497064	0.051115	0.0170755
			0.1	0.04853	0.35099	0.0484053	0.306985	0.05755	0.0475636	0.0454343	0.044745	0.0161853
			0.25	0.047785	0.12772	0.0477196	0.23843	0.05605	0.0490524	0.0523557	0.05044	0.0166959
			0.4	0.048275	0.021787	0.0477204	0.2132	0.05785	0.0492667	0.0509151	0.04775	0.0167424
		3x0.3	0.01	0.051065	0.250225	0.0508628	0.16692	0.0607	0.0482088	0.0531255	0.014135	0.0173143
			0.05	0.05044	0.414835	0.052142	0.289075	0.05545	0.0476404	0.0492736	0.012895	0.016884
			0.1	0.05077	0.330105	0.0487378	0.28997	0.0611	0.051463	0.052112	0.01401	0.0183521
			0.25	0.05382	0.072372	0.0540136	0.21288	0.06135	0.0512471	0.0485383	0.01257	0.0184601
			0.4	0.04999	0.00061401	0.05003	0.204725	0.0599	0.0501446	0.0528036	0.014425	0.0177162
		3x0.7	0.01	0.047055	0.25577	0.0464379	0.17575	0.0542	0.0463377	0.0486641	0.002292	0.0213616
			0.05	0.053985	0.388565	0.0535602	0.28332	0.0606	0.0489449	0.0491263	0.002349	0.0223351
			0.1	0.050685	0.32282	0.0491298	0.28752	0.0552	0.048811	0.0498562	0.002331	0.0222332
			0.25	0.044605	0.142495	0.0450304	0.25717	0.05665	0.044412	0.0442675	0.0018595	0.0199908
			0.4	0.052205	-0.0292255	0.0500317	0.19265	0.0566	0.0431663	0.0464691	0.002067	0.019661
	rG = -	3x0	0.01	0.05438	0.250475	0.052167	0.161975	0.0573	0.0537159	0.0547361	0.05184	0.0182853
			0.05	0.04771	0.435225	0.0467536	0.28922	0.0549	0.0526565	0.05053	0.04731	0.0178798
			0.1	0.05252	0.318565	0.0527866	0.281595	0.05755	0.0504815	0.051487	0.04885	0.0170373
			0.25	0.046995	0.135875	0.0482511	0.25434	0.06035	0.0467119	0.0522403	0.05256	0.0159024
			0.4	0.052985	-0.0243175	0.0527735	0.190445	0.05875	0.0523942	0.0497203	0.05295	0.0177543
		3x0.3	0.01	0.047575	0.26559	0.0466187	0.1714	0.05985	0.0502696	0.0526535	0.01458	0.0177098
			0.05	0.05121	0.411525	0.0507589	0.291155	0.05885	0.0516182	0.0519415	0.01397	0.0182799
			0.1	0.055345	0.29677	0.0522928	0.273275	0.06575	0.0500202	0.0495285	0.012835	0.0178743
			0.25	0.054225	0.0707625	0.052216	0.218385	0.05925	0.0505413	0.0537258	0.014975	0.0180209
			0.4	0.04901	0.014068	0.0491354	0.20132	0.0586	0.0501985	0.0503358	0.013185	0.0180902
		3x0.7	0.01	0.049915	0.252775	0.0488004	0.16745	0.0573	0.0472717	0.0493909	0.0023285	0.0221808
			0.05	0.04765	0.423265	0.0498283	0.300565	0.0597	0.0473601	0.0494896	0.0023675	0.0218571
			0.1	0.050005	0.325255	0.0486984	0.30479	0.0587	0.0454699	0.0510791	0.002535	0.0210788
			0.25	0.047555	0.122585	0.0471841	0.2599	0.05865	0.0473737	0.0519234	0.002597	0.0214135
			0.4	0.053615	-0.0383825	0.0540458	0.186695	0.0592	0.0479703	0.0495475	0.0023565	0.0216207
*log10 of the Bayes Factor
MAF indicates minor allele frequency; MV, multivariate; PCHAT, Principal Component of Heritability Association Test; rE, residual correlation;
TATES, Trait-based Association Test that uses Extended Simes procedure; UV-MA, meta-analysis of univariate results; UV-PCA, univariate
analysis of first principal component.
