# Supplementary material for: A Comparison of Multivariate Genome-Wide Association Methods
Source: PLoS One. 2014 Apr 24;9(4):e95923. doi: 10.1371/journal.pone.0095923 (PMC3999149; doi:10.1371/journal.pone.0095923)
Supplement: Table S2 — Power of the multivariate GWA methods for scenarios with all three traits associated with the QTL with an explained variance fixed at 0.1% for trait 1, 0.2% for trait 2 and 0.05% for trait 3. (XLSX) [file pone.0095923.s002.xlsx]

## Sheet: 3traits_diff
Table S2. Power of the multivariate GWA methods for scenarios with all three traits associated with the QTL with an explained variance fixed at 0.1% for trait 1, 0.2% for trait 2 and 0.05% for trait 3.
rG	rE	MAF	MV-PLINK	95% CI	MV-SNPtest	95% CI	MultiPhen	95% CI	MV-BIMBAM	95% CI	PCHAT	95% CI	TATES	95% CI	UV-PCA	95% CI	UV-MA	95% CI	UV T1	95% CI	UV T2	95% CI	UV T3	95% CI
rG = +	3x0	0.01	29.1	26.3 - 31.9	28.8	26.0 - 31.6	28.4	25.6 - 31.2	28.4	25.6 - 31.2	19.5	17.0 - 22.0	25.7	23.0 - 28.4	19.3	16.9 - 21.7	42	38.9 - 45.1	6.2	4.7 - 7.7	16.3	14.0 - 18.6	4.4	3.1 - 5.7
		0.05	32.9	30.0 - 35.8	32.8	29.9 - 35.7	31.7	28.8 - 34.6	31.6	28.7 - 34.5	21.6	19.0 - 24.2	28.6	25.8 - 31.4	23.4	20.8 - 26.0	44	40.9 - 47.1	9.5	7.7 - 11.3	16.7	14.4 - 19.0	6.1	4.6 - 7.6
		0.1	28.3	25.5 - 31.1	28.2	25.4 - 31.0	27.9	25.1 - 30.7	25.9	23.2 - 28.6	20.9	18.4 - 23.4	23.9	21.3 - 26.5	19.2	16.8 - 21.6	40	37.0 - 43.0	7.5	5.9 - 9.1	14.3	12.1 - 16.5	3.6	2.4 - 4.8
		0.25	30.2	27.4 - 33.0	29.9	27.1 - 32.7	29.1	26.3 - 31.9	29.6	26.8 - 32.4	21	18.5 - 23.5	26.1	23.4 - 28.8	18.8	16.4 - 21.2	42	38.9 - 45.1	8.4	6.7 - 10.1	15.3	13.1 - 17.5	4.8	3.5 - 6.1
		0.4	29.7	26.9 - 32.5	29.5	26.7 - 32.3	29.2	26.4 - 32.0	29	26.2 - 31.8	22.1	19.5 - 24.7	27.6	24.8 - 30.4	20.4	17.9 - 22.9	40	37.0 - 43.0	9.4	7.6 - 11.2	15	12.8 - 17.2	5.1	3.7 - 6.5
	3x0.3	0.01	23.9	21.3 - 26.5	24.5	21.8 - 27.2	24.3	21.6 - 27.0	22.4	19.8 - 25.0	20.3	17.8 - 22.8	25.6	22.9 - 28.3	31	28.1 - 33.9	31.1	28.2 - 34.0	9.1	7.3 - 10.9	16	13.7 - 18.3	4.7	3.4 - 6.0
		0.05	22.5	19.9 - 25.1	22.5	19.9 - 25.1	22.2	19.6 - 24.8	21.1	18.6 - 23.6	18.5	16.1 - 20.9	24.4	21.7 - 27.1	28.5	25.7 - 31.3	28.2	25.4 - 31.0	8.9	7.1 - 10.7	16.5	14.2 - 18.8	3.8	2.6 - 5.0
		0.1	22.5	19.9 - 25.1	22.6	20.0 - 25.2	22.1	19.5 - 24.7	21.1	18.6 - 23.6	19.4	16.9 - 21.9	26.2	23.5 - 28.9	31	28.1 - 33.9	31	28.1 - 33.9	6.6	5.1 - 8.1	12.5	10.5 - 14.5	4.4	3.1 - 5.7
		0.25	23	20.4 - 25.6	23	20.4 - 25.6	23.4	20.8 - 26.0	21.3	18.8 - 23.8	21	18.5 - 23.5	25.6	22.9 - 28.3	28.6	25.8 - 31.4	28.7	25.9 - 31.5	10.3	8.4 - 12.2	15.8	13.5 - 18.1	4.5	3.2 - 5.8
		0.4	21.2	18.7 - 23.7	21.3	18.8 - 23.8	21.4	18.9 - 23.9	20	17.5 - 22.5	19.4	16.9 - 21.9	23.4	20.8 - 26.0	28.8	26.0 - 31.6	29.3	26.5 - 32.1	6.6	5.1 - 8.1	10.8	8.9 - 12.7	4.3	3.0 - 5.6
	3x0.7	0.01	20.3	17.8 - 22.8	21.1	18.6 - 23.6	20.1	17.6 - 22.6	19.9	17.4 - 22.4	18.1	15.7 - 20.5	23.2	20.6 - 25.8	22.2	19.6 - 24.8	22.5	19.9 - 25.1	10.7	8.8 - 12.6	19	16.6 - 21.4	5.4	4.0 - 6.8
		0.05	23.1	20.5 - 25.7	23	20.4 - 25.6	21.5	19.0 - 24.0	20.6	18.1 - 23.1	19	16.6 - 21.4	24.1	21.4 - 26.8	20.4	17.9 - 22.9	20.9	18.4 - 23.4	10.2	8.3 - 12.1	20.2	17.7 - 22.7	6.9	5.3 - 8.5
		0.1	21.9	19.3 - 24.5	21.8	19.2 - 24.4	21.4	18.9 - 23.9	19.6	17.1 - 22.1	17.8	15.4 - 20.2	23.5	20.9 - 26.1	20.9	18.4 - 23.4	20.7	18.2 - 23.2	6.9	5.3 - 8.5	13.5	11.4 - 15.6	4.4	3.1 - 5.7
		0.25	16.7	14.4 - 19.0	16.8	14.5 - 19.1	16.7	14.4 - 19.0	15.7	13.4 - 18.0	18.4	16.0 - 20.8	20.4	17.9 - 22.9	18.6	16.2 - 21.0	18.8	16.4 - 21.2	9.4	7.6 - 11.2	9.4	7.6 - 11.2	4.4	3.1 - 5.7
		0.4	19.8	17.3 - 22.3	20	17.5 - 22.5	19.6	17.1 - 22.1	18.5	16.1 - 20.9	19.6	17.1 - 22.1	22.2	19.6 - 24.8	20.5	18.0 - 23.0	20.6	18.1 - 23.1	6.8	5.2 - 8.4	12.7	10.6 - 14.8	3.7	2.5 - 4.9
rG = -	3x0	0.01	28.5	25.7 - 31.3	28.4	25.6 - 31.2	27.6	24.8 - 30.4	28.6	25.8 - 31.4	19.4	16.9 - 21.9	26.1	23.4 - 28.8	18.2	15.8 - 20.6	9.9	8.0 - 11.8	8.1	6.4 - 9.8	16.2	13.9 - 18.5	4.2	3.0 - 5.4
		0.05	31.8	28.9 - 34.7	31.6	28.7 - 34.5	32.5	29.6 - 35.4	31.7	28.8 - 34.6	22	19.4 - 24.6	29.5	26.7 - 32.3	20.1	17.6 - 22.6	8.9	7.1 - 10.7	9.6	7.8 - 11.4	16.8	14.5 - 19.1	5.1	3.7 - 6.5
		0.1	32.2	29.3 - 35.1	32.1	29.2 - 35.0	33.5	30.6 - 36.4	31.7	28.8 - 34.6	21.2	18.7 - 23.7	28.9	26.1 - 31.7	22.1	19.5 - 24.7	9.8	8.0 - 11.6	8.9	7.1 - 10.7	17.5	15.1 - 19.9	5.4	4.0 - 6.8
		0.25	28.9	26.1 - 31.7	29.1	26.3 - 31.9	27.7	24.9 - 30.5	27.1	24.3 - 29.9	18.9	16.5 - 21.3	25	22.3 - 27.7	19.3	16.9 - 21.7	10.8	8.9 - 12.7	6.9	5.3 - 8.5	15.1	12.9 - 17.3	4.2	3.0 - 5.4
		0.4	29.9	27.1 - 32.7	29.6	26.8 - 32.4	30.1	27.3 - 32.9	29.6	26.8 - 32.4	20.7	18.2 - 23.2	13.1	11.0 - 15.2	17.4	15.1 - 19.7	9.6	7.8 - 11.4	8.9	7.1 - 10.7	16.2	13.9 - 18.5	5.4	4.0 - 6.8
	3x0.3	0.01	38.8	35.8 - 41.8	39.5	36.5 - 42.5	38.2	35.2 - 41.2	40.8	37.8 - 43.8	22.3	19.7 - 24.9	28	25.2 - 30.8	10.4	8.5 - 12.3	10.6	8.7 - 12.5	7.5	5.9 - 9.1	17.7	15.3 - 20.1	3.7	2.5 - 4.9
		0.05	41.5	38.4 - 44.6	41.4	38.3 - 44.5	40.2	37.2 - 43.2	41.4	38.3 - 44.5	22.3	19.7 - 24.9	29.1	26.3 - 31.9	9.2	7.4 - 11.0	9.3	7.5 - 11.1	8.7	7.0 - 10.4	17.4	15.1 - 19.7	6.4	4.9 - 7.9
		0.1	42.9	39.8 - 46.0	43.2	40.1 - 46.3	41.3	38.2 - 44.4	41.6	38.5 - 44.7	22.7	20.1 - 25.3	28.1	25.3 - 30.9	8.4	6.7 - 10.1	8.3	6.6 - 10.0	5.6	4.2 - 7.0	11.3	9.3 - 13.3	4.3	3.0 - 5.6
		0.25	40.6	37.6 - 43.6	40.8	37.8 - 43.8	38.6	35.6 - 41.6	40.4	37.4 - 43.4	23	20.4 - 25.6	27.6	24.8 - 30.4	7.3	5.7 - 8.9	7	5.4 - 8.6	8.8	7.0 - 10.6	17.3	15.0 - 19.6	4.1	2.9 - 5.3
		0.4	36.9	33.9 - 39.9	37.1	34.1 - 40.1	36.7	33.7 - 39.7	37.2	34.2 - 40.2	22.5	19.9 - 25.1	26.5	23.8 - 29.2	6.4	4.9 - 7.9	6	4.5 - 7.5	4.9	3.6 - 6.2	11.6	9.6 - 13.6	4.1	2.9 - 5.3
	3x0.7	0.01	75.3	72.6 - 78.0	74.1	71.4 - 76.8	74.2	71.5 - 76.9	77	74.4 - 79.6	32.9	30.0 - 35.8	32.1	29.2 - 35.0	7.3	5.7 - 8.9	7.3	5.7 - 8.9	10.9	9.0 - 12.8	20.3	17.8 - 22.8	6.5	5.0 - 8.0
		0.05	76.4	73.8 - 79.0	76.5	73.9 - 79.1	75	72.3 - 77.7	78.1	75.5 - 80.7	32.5	29.6 - 35.4	31.2	28.3 - 34.1	7.1	5.5 - 8.7	7	5.4 - 8.6	10.1	8.2 - 12.0	19.8	17.3 - 22.3	5.8	4.4 - 7.2
		0.1	80.1	77.6 - 82.6	80	77.5 - 82.5	77.3	74.7 - 79.9	81.2	78.8 - 83.6	36.3	33.3 - 39.3	30	27.2 - 32.8	6.8	5.2 - 8.4	6.8	5.2 - 8.4	7.2	5.6 - 8.8	13	10.9 - 15.1	3.4	2.3 - 4.5
		0.25	77.2	74.6 - 79.8	77	74.4 - 79.6	75.1	72.4 - 77.8	79.4	76.9 - 81.9	30.3	27.5 - 33.1	26.6	23.9 - 29.3	6.4	4.9 - 7.9	6.4	4.9 - 7.9	9	7.2 - 10.8	17.2	14.9 - 19.5	5	3.6 - 6.4
		0.4	78.8	76.3 - 81.3	78.6	76.1 - 81.1	78.9	76.4 - 81.4	80.6	78.1 - 83.1	32.2	29.3 - 35.1	30.3	27.5 - 33.1	6.9	5.3 - 8.5	6.7	5.2 - 8.2	7.3	5.7 - 8.9	13.4	11.3 - 15.5	4.5	3.2 - 5.8
CI indicates confidence interval; MAF, minor allele frequency; rE, residual correlation; rG, genetic correlation induced by the QTL; MV, multivariate; UV, univariate; MA, meta-analysis; T1, trait 1; T2, trait 2; T3, trait 3.
