# Supplementary material for: A Comparison of Multivariate Genome-Wide Association Methods
Source: PLoS One. 2014 Apr 24;9(4):e95923. doi: 10.1371/journal.pone.0095923 (PMC3999149; doi:10.1371/journal.pone.0095923)
Supplement: Table S3 — Power of the multivariate GWA methods for scenarios with one out of three traits associated with the QTL with an explained variance fixed at 0.1%. (XLSX) [file pone.0095923.s003.xlsx]

## Sheet: 1trait
Table S3. Power of the multivariate GWA methods for scenarios with one out of three traits associated with the QTL with an explained variance fixed at 0.1%.
rE	MAF	MV-PLINK	95% CI	MV-SNPtest	95% CI	MultiPhen	95% CI	MV-BIMBAM	95% CI	PCHAT	95% CI	TATES	95% CI	UV-PCA	95% CI	UV-MA	95% CI	UV T1	95% CI	UV T2	95% CI	UV T3	95% CI
3x0	0.01	12	10.0 - 14.0	11.6	9.6 - 13.6	11.6	9.6 - 13.6	11.5	9.5 - 13.5	16.8	14.5 - 19.1	11.3	9.3 - 13.3	8.4	6.7 - 10.1	9.4	7.6 - 11.2	8.8	7.0 - 10.6	1.1	0.5 - 1.7	1.2	0.5 - 1.9
	0.05	12.8	10.7 - 14.9	12.6	10.5 - 14.7	11.7	9.7 - 13.7	11.8	9.8 - 13.8	17.4	15.1 - 19.7	11.8	9.8 - 13.8	8.1	6.4 - 9.8	8.4	6.7 - 10.1	9.5	7.7 - 11.3	1.8	1.0 - 2.6	1.3	0.6 - 2.0
	0.1	11.6	9.6 - 13.6	11.5	9.5 - 13.5	11.7	9.7 - 13.7	11.1	9.2 - 13.0	16.2	13.9 - 18.5	10.9	9.0 - 12.8	9.3	7.5 - 11.1	8.8	7.0 - 10.6	7.6	6.0 - 9.2	1.5	0.7 - 2.3	2.1	1.2 - 3.0
	0.25	12.2	10.2 - 14.2	12.5	10.5 - 14.5	12.9	10.8 - 15.0	12.7	10.6 - 14.8	18.8	16.4 - 21.2	12.6	10.5 - 14.7	10.2	8.3 - 12.1	9.5	7.7 - 11.3	8.5	6.8 - 10.2	1.7	0.9 - 2.5	2.2	1.3 - 3.1
	0.4	11.9	9.9 - 13.9	11.7	9.7 - 13.7	11.1	9.2 - 13.0	11.7	9.7 - 13.7	15.2	13.0 - 17.4	11.8	9.8 - 13.8	9.8	8.0 - 11.6	9.5	7.7 - 11.3	7.9	6.2 - 9.6	1.7	0.9 - 2.5	2.4	1.5 - 3.3
3x0.3	0.01	13.8	11.7 - 15.9	13.8	11.7 - 15.9	13	10.9 - 15.1	14	11.8 - 16.2	16.8	14.5 - 19.1	11.1	9.2 - 13.0	8.1	6.4 - 9.8	7.9	6.2 - 9.6	8.1	6.4 - 9.8	1.5	0.7 - 2.3	1.7	0.9 - 2.5
	0.05	16.2	13.9 - 18.5	16.5	14.2 - 18.8	15.3	13.1 - 17.5	16.6	14.3 - 18.9	17.6	15.2 - 20.0	13.3	11.2 - 15.4	7.6	6.0 - 9.2	7.4	5.8 - 9.0	9.8	8.0 - 11.6	1.8	1.0 - 2.6	2.2	1.3 - 3.1
	0.1	11.1	9.2 - 13.0	11	9.1 - 12.9	11.7	9.7 - 13.7	11.8	9.8 - 13.8	17.2	14.9 - 19.5	11.3	9.3 - 13.3	7	5.4 - 8.6	7.3	5.7 - 8.9	7	5.4 - 8.6	1.5	0.7 - 2.3	2.7	1.7 - 3.7
	0.25	13	10.9 - 15.1	12.7	10.6 - 14.8	12.6	10.5 - 14.7	13.4	11.3 - 15.5	18.6	16.2 - 21.0	13.1	11.0 - 15.2	8.8	7.0 - 10.6	8.9	7.1 - 10.7	10.1	8.2 - 12.0	2.3	1.4 - 3.2	1	0.4 - 1.6
	0.4	11	9.1 - 12.9	10.9	9.0 - 12.8	10.9	9.0 - 12.8	11.7	9.7 - 13.7	14.6	12.4 - 16.8	10.8	8.9 - 12.7	6.8	5.2 - 8.4	7	5.4 - 8.6	4.6	3.3 - 5.9	1.9	1.1 - 2.7	1.9	1.1 - 2.7
3x0.7	0.01	21.9	19.3 - 24.5	22.9	20.3 - 25.5	21.7	19.1 - 24.3	23.3	20.7 - 25.9	20.3	17.8 - 22.8	10.9	9.0 - 12.8	6.8	5.2 - 8.4	6.8	5.2 - 8.4	9.4	7.6 - 11.2	2.2	1.3 - 3.1	2.3	1.4 - 3.2
	0.05	20.5	18.0 - 23.0	20.7	18.2 - 23.2	20	17.5 - 22.5	22.2	19.6 - 24.8	18	15.6 - 20.4	9.5	7.7 - 11.3	4.2	3.0 - 5.4	4.3	3.0 - 5.6	7.7	6.0 - 9.4	1.6	0.8 - 2.4	1.7	0.9 - 2.5
	0.1	23.4	20.8 - 26.0	23.1	20.5 - 25.7	22	19.4 - 24.6	24.1	21.4 - 26.8	19.2	16.8 - 21.6	12.3	10.3 - 14.3	7.4	5.8 - 9.0	7.2	5.6 - 8.8	7.6	6.0 - 9.2	2.3	1.4 - 3.2	3.5	2.4 - 4.6
	0.25	22.5	19.9 - 25.1	22.7	20.1 - 25.3	21.9	19.3 - 24.5	24	21.4 - 26.6	20.6	18.1 - 23.1	13.1	11.0 - 15.2	7.3	5.7 - 8.9	7.2	5.6 - 8.8	11	9.1 - 12.9	2.7	1.7 - 3.7	2.8	1.8 - 3.8
	0.4	21.9	19.3 - 24.5	22	19.4 - 24.6	21.5	19.0 - 24.0	23.4	20.8 - 26.0	20	17.5 - 22.5	13.3	11.2 - 15.4	7.9	6.2 - 9.6	7.5	5.9 - 9.1	7.6	6.0 - 9.2	2.2	1.3 - 3.1	2.1	1.2 - 3.0
CI indicates confidence interval; MAF, minor allele frequency; rE, residual correlation; rG, genetic correlation induced by the QTL; MV, multivariate; UV, univariate; MA, meta-analysis; T1, trait 1; T2, trait 2; T3, trait 3.
