# Supplementary material for: A Comparison of Multivariate Genome-Wide Association Methods
Source: PLoS One. 2014 Apr 24;9(4):e95923. doi: 10.1371/journal.pone.0095923 (PMC3999149; doi:10.1371/journal.pone.0095923)
Supplement: Table S4 — Power of the multivariate GWA methods for scenarios with two out of three traits associated with the QTL with an explained variance fixed at 0.1%. (XLSX) [file pone.0095923.s004.xlsx]

## Sheet: 2traits
Table S4. Power of the multivariate GWA methods for scenarios with two out of three traits associated with the QTL with an explained variance fixed at 0.1%.
rG	rE	MAF	MV-PLINK	95% CI	MV-SNPtest	95% CI	MultiPhen	95% CI	MV-BIMBAM	95% CI	PCHAT	95% CI	TATES	95% CI	UV-PCA	95% CI	UV-MA	95% CI	UV T1	95% CI	UV T2	95% CI	UV T3	95% CI
rG = +	3x0	0.01	20.4	17.9 - 22.9	20.3	17.8 - 22.8	20.6	18.1 - 23.1	21	18.5 - 23.5	20.3	17.8 - 22.8	19.8	17.3 - 22.3	14.4	12.2 - 16.6	20.8	18.3 - 23.3	9.1	7.3 - 10.9	8.9	7.1 - 10.7	1.9	1.1 - 2.7
		0.05	19.6	17.1 - 22.1	19.3	16.9 - 21.7	19.6	17.1 - 22.1	19.2	16.8 - 21.6	17.7	15.3 - 20.1	18.1	15.7 - 20.5	13	10.9 - 15.1	20.8	18.3 - 23.3	8.7	7.0 - 10.4	8.6	6.9 - 10.3	1.4	0.7 - 2.1
		0.1	20.9	18.4 - 23.4	20.8	18.3 - 23.3	19.3	16.9 - 21.7	21	18.5 - 23.5	19.2	16.8 - 21.6	19	16.6 - 21.4	13.9	11.8 - 16.0	20.3	17.8 - 22.8	8.5	6.8 - 10.2	9.8	8.0 - 11.6	1.5	0.7 - 2.3
		0.25	19.8	17.3 - 22.3	19.8	17.3 - 22.3	19.2	16.8 - 21.6	19.1	16.7 - 21.5	18.1	15.7 - 20.5	19.3	16.9 - 21.7	15.1	12.9 - 17.3	20.7	18.2 - 23.2	8.6	6.9 - 10.3	9.6	7.8 - 11.4	1.5	0.7 - 2.3
		0.4	20.5	18.0 - 23.0	20.5	18.0 - 23.0	20.4	17.9 - 22.9	19.3	16.9 - 21.7	21.2	18.7 - 23.7	18.9	16.5 - 21.3	14.2	12.0 - 16.4	23.6	21.0 - 26.2	10.3	8.4 - 12.2	8	6.3 - 9.7	1.3	0.6 - 2.0
	3x0.3	0.01	19.1	16.7 - 21.5	19.3	16.9 - 21.7	18.7	16.3 - 21.1	18.9	16.5 - 21.3	18.3	15.9 - 20.7	17.5	15.1 - 19.9	16.3	14.0 - 18.6	16.4	14.1 - 18.7	9	7.2 - 10.8	9.3	7.5 - 11.1	1.5	0.7 - 2.3
		0.05	15.9	13.6 - 18.2	15.9	13.6 - 18.2	16.1	13.8 - 18.4	15.8	13.5 - 18.1	17.1	14.8 - 19.4	15.4	13.2 - 17.6	14	11.8 - 16.2	14.3	12.1 - 16.5	7.1	5.5 - 8.7	7.9	6.2 - 9.6	2	1.1 - 2.9
		0.1	22.2	19.6 - 24.8	21.8	19.2 - 24.4	20.8	18.3 - 23.3	21	18.5 - 23.5	20.9	18.4 - 23.4	20.5	18.0 - 23.0	18.5	16.1 - 20.9	19	16.6 - 21.4	5.9	4.4 - 7.4	8.6	6.9 - 10.3	2.8	1.8 - 3.8
		0.25	18.8	16.4 - 21.2	18.7	16.3 - 21.1	18	15.6 - 20.4	18.1	15.7 - 20.5	19.6	17.1 - 22.1	17.9	15.5 - 20.3	16.9	14.6 - 19.2	16.8	14.5 - 19.1	9.9	8.0 - 11.8	8.9	7.1 - 10.7	1.2	0.5 - 1.9
		0.4	17.2	14.9 - 19.5	17.1	14.8 - 19.4	17.3	15.0 - 19.6	16.4	14.1 - 18.7	17.7	15.3 - 20.1	15.8	13.5 - 18.1	14.9	12.7 - 17.1	14.8	12.6 - 17.0	5.4	4.0 - 6.8	4.1	2.9 - 5.3	1.7	0.9 - 2.5
	3x0.7	0.01	27.6	24.8 - 30.4	28	25.2 - 30.8	27.2	24.4 - 30.0	27.3	24.5 - 30.1	23.3	20.7 - 25.9	18.8	16.4 - 21.2	13.6	11.5 - 15.7	13.6	11.5 - 15.7	12.5	10.5 - 14.5	11.1	9.2 - 13.0	2.1	1.2 - 3.0
		0.05	28.7	25.9 - 31.5	28.4	25.6 - 31.2	28.2	25.4 - 31.0	28.6	25.8 - 31.4	21	18.5 - 23.5	17.6	15.2 - 20.0	12.8	10.7 - 14.9	12.7	10.6 - 14.8	10.2	8.3 - 12.1	10.7	8.8 - 12.6	2.3	1.4 - 3.2
		0.1	25.5	22.8 - 28.2	24.8	22.1 - 27.5	24.7	22.0 - 27.4	25	22.3 - 27.7	21.4	18.9 - 23.9	15.4	13.2 - 17.6	11.9	9.9 - 13.9	11.9	9.9 - 13.9	7.4	5.8 - 9.0	7.1	5.5 - 8.7	1.4	0.7 - 2.1
		0.25	25.6	22.9 - 28.3	25.4	22.7 - 28.1	25.8	23.1 - 28.5	24.5	21.8 - 27.2	20.3	17.8 - 22.8	17.2	14.9 - 19.5	10.4	8.5 - 12.3	10.5	8.6 - 12.4	10.6	8.7 - 12.5	9.3	7.5 - 11.1	1.9	1.1 - 2.7
		0.4	25	22.3 - 27.7	25	22.3 - 27.7	24.5	21.8 - 27.2	24.8	22.1 - 27.5	18.6	16.2 - 21.0	15.4	13.2 - 17.6	11.5	9.5 - 13.5	11.5	9.5 - 13.5	6.4	4.9 - 7.9	7.4	5.8 - 9.0	1.9	1.1 - 2.7
rG = -	3x0	0.01	17.9	15.5 - 20.3	17.7	15.3 - 20.1	17.4	15.1 - 19.7	18	15.6 - 20.4	17	14.7 - 19.3	15.8	13.5 - 18.1	12.9	10.8 - 15.0	4.5	3.2 - 5.8	7.5	5.9 - 9.1	8	6.3 - 9.7	1.5	0.7 - 2.3
		0.05	19.6	17.1 - 22.1	19.6	17.1 - 22.1	19.5	17.0 - 22.0	19.2	16.8 - 21.6	18.9	16.5 - 21.3	18.3	15.9 - 20.7	14.9	12.7 - 17.1	6.5	5.0 - 8.0	8.8	7.0 - 10.6	8.9	7.1 - 10.7	1.6	0.8 - 2.4
		0.1	20.3	17.8 - 22.8	20.3	17.8 - 22.8	19	16.6 - 21.4	20	17.5 - 22.5	19.5	17.0 - 22.0	19.2	16.8 - 21.6	14.6	12.4 - 16.8	5.2	3.8 - 6.6	8.8	7.0 - 10.6	8.6	6.9 - 10.3	2.4	1.5 - 3.3
		0.25	18.3	15.9 - 20.7	18.1	15.7 - 20.5	17.8	15.4 - 20.2	17.2	14.9 - 19.5	18.4	16.0 - 20.8	15.9	13.6 - 18.2	10.9	9.0 - 12.8	5.1	3.7 - 6.5	7.5	5.9 - 9.1	7.7	6.0 - 9.4	1.2	0.5 - 1.9
		0.4	21.8	19.2 - 24.4	21.9	19.3 - 24.5	21.8	19.2 - 24.4	21.3	18.8 - 23.8	19.5	17.0 - 22.0	18.8	16.4 - 21.2	15.3	13.1 - 17.5	5.2	3.8 - 6.6	9.3	7.5 - 11.1	8.6	6.9 - 10.3	2	1.1 - 2.9
	3x0.3	0.01	27.7	24.9 - 30.5	28.7	25.9 - 31.5	27.2	24.4 - 30.0	28.8	26.0 - 31.6	20.1	17.6 - 22.6	18.7	16.3 - 21.1	4.4	3.1 - 5.7	4.4	3.1 - 5.7	8.7	7.0 - 10.4	8.7	7.0 - 10.4	1.9	1.1 - 2.7
		0.05	26.5	23.8 - 29.2	26.4	23.7 - 29.1	27.5	24.7 - 30.3	26.9	24.2 - 29.6	20.8	18.3 - 23.3	18.4	16.0 - 20.8	5.9	4.4 - 7.4	6	4.5 - 7.5	8.7	7.0 - 10.4	8.5	6.8 - 10.2	1.8	1.0 - 2.6
		0.1	25.6	22.9 - 28.3	25.4	22.7 - 28.1	25.4	22.7 - 28.1	26.8	24.1 - 29.5	19.8	17.3 - 22.3	18.5	16.1 - 20.9	5	3.6 - 6.4	5.1	3.7 - 6.5	5.9	4.4 - 7.4	6.2	4.7 - 7.7	1.6	0.8 - 2.4
		0.25	24.8	22.1 - 27.5	24.6	21.9 - 27.3	24.5	21.8 - 27.2	24.4	21.7 - 27.1	18.9	16.5 - 21.3	15.9	13.6 - 18.2	4.4	3.1 - 5.7	4.2	3.0 - 5.4	7.1	5.5 - 8.7	8.7	7.0 - 10.4	1.1	0.5 - 1.7
		0.4	26.2	23.5 - 28.9	26.3	23.6 - 29.0	26.2	23.5 - 28.9	26.5	23.8 - 29.2	20.5	18.0 - 23.0	19.7	17.2 - 22.2	4.7	3.4 - 6.0	4.7	3.4 - 6.0	5.8	4.4 - 7.2	7.3	5.7 - 8.9	1.7	0.9 - 2.5
	3x0.7	0.01	55.6	52.5 - 58.7	55.4	52.3 - 58.5	54.9	51.8 - 58.0	58.5	55.4 - 61.6	28.7	25.9 - 31.5	22.1	19.5 - 24.7	6.1	4.6 - 7.6	6.2	4.7 - 7.7	11.1	9.2 - 13.0	10.6	8.7 - 12.5	2.7	1.7 - 3.7
		0.05	61.2	58.2 - 64.2	61	58.0 - 64.0	58.9	55.9 - 61.9	63.6	60.6 - 66.6	27.5	24.7 - 30.3	21.1	18.6 - 23.6	5.3	3.9 - 6.7	5.4	4.0 - 6.8	9.6	7.8 - 11.4	11.5	9.5 - 13.5	2.1	1.2 - 3.0
		0.1	55.9	52.8 - 59.0	55.6	52.5 - 58.7	53.2	50.1 - 56.3	58.3	55.2 - 61.4	28.2	25.4 - 31.0	20.3	17.8 - 22.8	4.6	3.3 - 5.9	4.6	3.3 - 5.9	7.4	5.8 - 9.0	7.2	5.6 - 8.8	2.6	1.6 - 3.6
		0.25	56.1	53.0 - 59.2	55.4	52.3 - 58.5	54.9	51.8 - 58.0	58.9	55.9 - 61.9	25.8	23.1 - 28.5	19.8	17.3 - 22.3	5.4	4.0 - 6.8	5.5	4.1 - 6.9	9.9	8.0 - 11.8	9.9	8.0 - 11.8	2.3	1.4 - 3.2
		0.4	59.4	56.4 - 62.4	59.2	56.2 - 62.2	58.2	55.1 - 61.3	61.4	58.4 - 64.4	28.8	26.0 - 31.6	22.2	19.6 - 24.8	5.5	4.1 - 6.9	5.3	3.9 - 6.7	8.1	6.4 - 9.8	8	6.3 - 9.7	2.4	1.5 - 3.3
CI indicates confidence interval; MAF, minor allele frequency; rE, residual correlation; rG, genetic correlation induced by the QTL; MV, multivariate; UV, univariate; MA, meta-analysis; T1, trait 1; T2, trait 2; T3, trait 3.
