# Supplementary material for: A Comparison of Multivariate Genome-Wide Association Methods
Source: PLoS One. 2014 Apr 24;9(4):e95923. doi: 10.1371/journal.pone.0095923 (PMC3999149; doi:10.1371/journal.pone.0095923)
Supplement: Table S5 — Power of the multivariate GWA methods for scenarios with all three traits associated with the QTL with an explained variance fixed at 0.1%. (XLSX) [file pone.0095923.s005.xlsx]

## Sheet: 3traits_same
Table S5. Power of the multivariate GWA methods for scenarios with all three traits associated with the QTL with an explained variance fixed at 0.1%.
rG	rE	MAF	MV-PLINK	95% CI	MV-SNPtest	95% CI	MultiPhen	95% CI	MV-BIMBAM	95% CI	PCHAT	95% CI	TATES	95% CI	UV-PCA	95% CI	UV-MA	95% CI	UV T1	95% CI	UV T2	95% CI	UV T3	95% CI
rG = +	3x0	0.01	27	24.2 - 29.8	26.1	23.4 - 28.8	26.4	23.7 - 29.1	25.8	23.1 - 28.5	20	17.5 - 22.5	23.6	21.0 - 26.2	18.1	15.7 - 20.5	37.3	34.3 - 40.3	9.3	7.5 - 11.1	9.1	7.3 - 10.9	7.3	5.7 - 8.9
		0.05	28.2	25.4 - 31.0	28.6	25.8 - 31.4	27.5	24.7 - 30.3	27.6	24.8 - 30.4	21.3	18.8 - 23.8	25.2	22.5 - 27.9	17.3	15.0 - 19.6	42.7	39.6 - 45.8	8.2	6.5 - 9.9	9.5	7.7 - 11.3	9.9	8.0 - 11.8
		0.1	28	25.2 - 30.8	27.6	24.8 - 30.4	26.1	23.4 - 28.8	26.6	23.9 - 29.3	19.3	16.9 - 21.7	22.9	20.3 - 25.5	15.8	13.5 - 18.1	40.2	37.2 - 43.2	7.9	6.2 - 9.6	9.5	7.7 - 11.3	7.7	6.0 - 9.4
		0.25	27.6	24.8 - 30.4	27.6	24.8 - 30.4	26.5	23.8 - 29.2	25.4	22.7 - 28.1	20.5	18.0 - 23.0	23	20.4 - 25.6	17.1	14.8 - 19.4	42.3	39.2 - 45.4	7.6	6.0 - 9.2	8.2	6.5 - 9.9	9.1	7.3 - 10.9
		0.4	31.2	28.3 - 34.1	31	28.1 - 33.9	31.3	28.4 - 34.2	30	27.2 - 32.8	24.4	21.7 - 27.1	26.9	24.2 - 29.6	19	16.6 - 21.4	44.7	41.6 - 47.8	9.1	7.3 - 10.9	11	9.1 - 12.9	9.4	7.6 - 11.2
	3x0.3	0.01	18.7	16.3 - 21.1	19	16.6 - 21.4	18.5	16.1 - 20.9	17.8	15.4 - 20.2	19.5	17.0 - 22.0	23	20.4 - 25.6	30	27.2 - 32.8	30.3	27.5 - 33.1	9.4	7.6 - 11.2	8.6	6.9 - 10.3	9	7.2 - 10.8
		0.05	16.6	14.3 - 18.9	16.7	14.4 - 19.0	15.7	13.4 - 18.0	14.7	12.5 - 16.9	16.2	13.9 - 18.5	19.2	16.8 - 21.6	25.8	23.1 - 28.5	25.7	23.0 - 28.4	7.6	6.0 - 9.2	7.3	5.7 - 8.9	8.4	6.7 - 10.1
		0.1	19.7	17.2 - 22.2	19.9	17.4 - 22.4	18.7	16.3 - 21.1	18.3	15.9 - 20.7	17.8	15.4 - 20.2	23.5	20.9 - 26.1	28	25.2 - 30.8	31.3	28.4 - 34.2	5.3	3.9 - 6.7	6.9	5.3 - 8.5	6.8	5.2 - 8.4
		0.25	18	15.6 - 20.4	17.8	15.4 - 20.2	17.1	14.8 - 19.4	17.1	14.8 - 19.4	17.8	15.4 - 20.2	21.4	18.9 - 23.9	26.4	23.7 - 29.1	26.2	23.5 - 28.9	7.6	6.0 - 9.2	8.6	6.9 - 10.3	9.1	7.3 - 10.9
		0.4	17.4	15.1 - 19.7	17.6	15.2 - 20.0	16.8	14.5 - 19.1	15.7	13.4 - 18.0	18.7	16.3 - 21.1	21.2	18.7 - 23.7	27.8	25.0 - 30.6	28.2	25.4 - 31.0	6.3	4.8 - 7.8	5.1	3.7 - 6.5	6.3	4.8 - 7.8
	3x0.7	0.01	12.4	10.4 - 14.4	12.1	10.1 - 14.1	11.9	9.9 - 13.9	10	8.1 - 11.9	15.6	13.4 - 17.8	16.9	14.6 - 19.2	19.1	16.7 - 21.5	19.3	16.9 - 21.7	8	6.3 - 9.7	8.3	6.6 - 10.0	7.8	6.1 - 9.5
		0.05	12.9	10.8 - 15.0	13.2	11.1 - 15.3	13.2	11.1 - 15.3	12	10.0 - 14.0	16.8	14.5 - 19.1	18.1	15.7 - 20.5	18.7	16.3 - 21.1	18.8	16.4 - 21.2	10.9	9.0 - 12.8	8.8	7.0 - 10.6	9.1	7.3 - 10.9
		0.1	11.3	9.3 - 13.3	11.2	9.2 - 13.2	10.9	9.0 - 12.8	9.7	7.9 - 11.5	16.8	14.5 - 19.1	17.5	15.1 - 19.9	19.8	17.3 - 22.3	19.5	17.0 - 22.0	5.1	3.7 - 6.5	5.3	3.9 - 6.7	6.1	4.6 - 7.6
		0.25	14.3	12.1 - 16.5	15	12.8 - 17.2	12.8	10.7 - 14.9	11.7	9.7 - 13.7	17.4	15.1 - 19.7	18.9	16.5 - 21.3	20.5	18.0 - 23.0	20.6	18.1 - 23.1	9.5	7.7 - 11.3	9.5	7.7 - 11.3	9.6	7.8 - 11.4
		0.4	11.5	9.5 - 13.5	11.6	9.6 - 13.6	12.1	10.1 - 14.1	9.8	8.0 - 11.6	14.6	12.4 - 16.8	16.6	14.3 - 18.9	18	15.6 - 20.4	18	15.6 - 20.4	5.3	3.9 - 6.7	6.1	4.6 - 7.6	5	3.6 - 6.4
rG = -	3x0	0.01	27.4	24.6 - 30.2	27.5	24.7 - 30.3	27.5	24.7 - 30.3	26.8	24.1 - 29.5	24.7	22.0 - 27.4	23.3	20.7 - 25.9	17.1	14.8 - 19.4	8.5	6.8 - 10.2	9.5	7.7 - 11.3	8.6	6.9 - 10.3	6.8	5.2 - 8.4
		0.05	29.2	26.4 - 32.0	29.2	26.4 - 32.0	27.6	24.8 - 30.4	27.2	24.4 - 30.0	22	19.4 - 24.6	24.2	21.5 - 26.9	19.6	17.1 - 22.1	9.1	7.3 - 10.9	8.4	6.7 - 10.1	10	8.1 - 11.9	8.6	6.9 - 10.3
		0.1	28.3	25.5 - 31.1	28.5	25.7 - 31.3	27.5	24.7 - 30.3	27.1	24.3 - 29.9	22	19.4 - 24.6	24.5	21.8 - 27.2	18	15.6 - 20.4	8.7	7.0 - 10.4	8.3	6.6 - 10.0	8.8	7.0 - 10.6	8.9	7.1 - 10.7
		0.25	29	26.2 - 31.8	29	26.2 - 31.8	27	24.2 - 29.8	26.9	24.2 - 29.6	22	19.4 - 24.6	22.4	19.8 - 25.0	19	16.6 - 21.4	8.3	6.6 - 10.0	8.6	6.9 - 10.3	8.5	6.8 - 10.2	7.5	5.9 - 9.1
		0.4	29.3	26.5 - 32.1	29.5	26.7 - 32.3	28.9	26.1 - 31.7	27	24.2 - 29.8	23.3	20.7 - 25.9	24.1	21.4 - 26.8	21.7	19.1 - 24.3	8.3	6.6 - 10.0	8.3	6.6 - 10.0	9.5	7.7 - 11.3	8.8	7.0 - 10.6
	3x0.3	0.01	37.3	34.3 - 40.3	37.1	34.1 - 40.1	36.5	33.5 - 39.5	37.1	34.1 - 40.1	20.1	17.6 - 22.6	22.6	20.0 - 25.2	7.4	5.8 - 9.0	7.4	5.8 - 9.0	7.5	5.9 - 9.1	9	7.2 - 10.8	9.1	7.3 - 10.9
		0.05	36.4	33.4 - 39.4	36.4	33.4 - 39.4	33.7	30.8 - 36.6	35.5	32.5 - 38.5	22.5	19.9 - 25.1	22.6	20.0 - 25.2	7	5.4 - 8.6	7	5.4 - 8.6	8.2	6.5 - 9.9	9.3	7.5 - 11.1	7.6	6.0 - 9.2
		0.1	37.1	34.1 - 40.1	36.3	33.3 - 39.3	36.5	33.5 - 39.5	36.8	33.8 - 39.8	23.2	20.6 - 25.8	24.6	21.9 - 27.3	8.1	6.4 - 9.8	8.5	6.8 - 10.2	7.4	5.8 - 9.0	5.6	4.2 - 7.0	6.6	5.1 - 8.1
		0.25	36.3	33.3 - 39.3	36.4	33.4 - 39.4	33.9	31.0 - 36.8	34.9	31.9 - 37.9	21.2	18.7 - 23.7	23.9	21.3 - 26.5	7.5	5.9 - 9.1	7.7	6.0 - 9.4	9.3	7.5 - 11.1	8.7	7.0 - 10.4	7.8	6.1 - 9.5
		0.4	39.5	36.5 - 42.5	39.1	36.1 - 42.1	37.7	34.7 - 40.7	38.2	35.2 - 41.2	23.6	21.0 - 26.2	26.2	23.5 - 28.9	7.8	6.1 - 9.5	7.4	5.8 - 9.0	6.5	5.0 - 8.0	5.7	4.3 - 7.1	7.4	5.8 - 9.0
	3x0.7	0.01	69.7	66.9 - 72.5	69.4	66.5 - 72.3	67.6	64.7 - 70.5	72.1	69.3 - 74.9	29.4	26.6 - 32.2	24.5	21.8 - 27.2	7.8	6.1 - 9.5	7.9	6.2 - 9.6	9.4	7.6 - 11.2	10.4	8.5 - 12.3	9.8	8.0 - 11.6
		0.05	73.2	70.5 - 75.9	73.1	70.4 - 75.8	71.3	68.5 - 74.1	75.2	72.5 - 77.9	32.6	29.7 - 35.5	25.7	23.0 - 28.4	6.3	4.8 - 7.8	6.3	4.8 - 7.8	11.2	9.2 - 13.2	10.2	8.3 - 12.1	8.3	6.6 - 10.0
		0.1	70.9	68.1 - 73.7	70.4	67.6 - 73.2	69.3	66.4 - 72.2	73.2	70.5 - 75.9	31.5	28.6 - 34.4	23.2	20.6 - 25.8	6.6	5.1 - 8.1	6.8	5.2 - 8.4	6.2	4.7 - 7.7	8.1	6.4 - 9.8	7.5	5.9 - 9.1
		0.25	67.8	64.9 - 70.7	67.2	64.3 - 70.1	67	64.1 - 69.9	70.5	67.7 - 73.3	29.7	26.9 - 32.5	24.3	21.6 - 27.0	6.2	4.7 - 7.7	6.3	4.8 - 7.8	9	7.2 - 10.8	11.5	9.5 - 13.5	10	8.1 - 11.9
		0.4	70.9	68.1 - 73.7	70.7	67.9 - 73.5	71	68.2 - 73.8	72.3	69.5 - 75.1	29.9	27.1 - 32.7	24.1	21.4 - 26.8	6.9	5.3 - 8.5	6.9	5.3 - 8.5	6	4.5 - 7.5	6.4	4.9 - 7.9	8.3	6.6 - 10.0
CI indicates confidence interval; MAF, minor allele frequency; rE, residual correlation; rG, genetic correlation induced by the QTL; MV, multivariate; UV, univariate; MA, meta-analysis; T1, trait 1; T2, trait 2; T3, trait 3.
